# Supplementary material for: Weak Intermolecular Interactions in a Series of Bioactive Oxazoles
Source: Molecules. 2021 May 19;26(10):3024. doi: 10.3390/molecules26103024 (PMC8159086; doi:10.3390/molecules26103024)
Supplement: Supplementary file 1 [file molecules-26-03024-s001.zip]

Archive with 1 entries (1 files):
- molecules-1204518-SI.pdf
